# Supplementary material for: Genome-Wide Identification of Auxin-Responsive GH3 Gene Family in Saccharum and the Expression of ScGH3-1 in Stress Response
Source: Int J Mol Sci. 2022 Oct 22;23(21):12750. doi: 10.3390/ijms232112750 (PMC9654502; doi:10.3390/ijms232112750)
Supplement: Supplementary file 1 [file ijms-23-12750-s001.zip › supplement tables.xlsx]

## Sheet: SheetS1
Table S1 The detailed information of SsGH3 genes included in this study
Group	Designation	Designation	Gene ID	Amino acid length	Molecular weight (kDa)	Isoelectric point	Instability index	Aliphatic index	Grand average of hydropathy	Subcellular localization
GH3-I	SsGH3-1.1a	GH3-1.1a	Sspon.03G0011140-1A	618	69.3991	5.63	40.26	89.89	-0.131	Chloroplast
	SsGH3-1.1b	GH3-1.1b	Sspon.03G0011140-2D	597	66.9559	5.94	41.22	91.76	-0.146	Chloroplast
	SsGH3-1.2a	GH3-1.2a	Sspon.03G0024250-1A	565	61.6411	6.25	43.59	85.68	-0.096	Chloroplast
	SsGH3-1.2b	GH3-1.2b	Sspon.03G0024250-2C	633	69.0595	6.66	46.14	86.64	-0.084	Chloroplast
	SsGH3-1.2c	GH3-1.2c	Sspon.03G0024250-3D	591	64.5313	6.06	42.68	85.87	-0.06	Chloroplast
	SsGH3-1.2e	GH3-1.2e	Sspon.03G0024250-1P	588	64.441	5.47	40.23	89.15	-0.108	Chloroplast
	SsGH3-1.3a	GH3-1.3a	Sspon.03G0024260-1A	620	67.93	6.13	35.26	84.34	-0.128	Chloroplast
	SsGH3-1.3b	GH3-1.3b	Sspon.03G0024260-2B	601	66.7219	7.91	44.06	85.56	-0.177	Chloroplast
	SsGH3-1.3c	GH3-1.3c	Sspon.03G0024260-3C	614	67.3606	6.24	38.63	88.03	-0.081	Chloroplast
	SsGH3-1.3d	GH3-1.3d	Sspon.03G0024260-4D	603	66.2562	6.21	38.66	86.4	-0.109	Chloroplast
	SsGH3-1.4a	GH3-1.4a	Sspon.03G0032380-1B	578	64.9189	5.69	40.19	89.2	-0.168	Chloroplast
	SsGH3-1.4b	GH3-1.4b	Sspon.03G0032380-2D	578	64.971	5.72	39.53	90.21	-0.154	Chloroplast
	SsGH3-1.5	GH3-1.5	Sspon.03G0037250-1B	585	63.85	6.17	44.09	86.24	-0.076	Chloroplast
	SsGH3-1.6	GH3-1.6	Sspon.03G0037260-1B	642	70.3768	5.62	43.33	91.21	-0.069	Chloroplast
	SsGH3-1.7a	GH3-1.7a	Sspon.07G0001010-1A	759	83.6657	6.55	46.38	87.65	-0.16	Chloroplast
	SsGH3-1.7b	GH3-1.7b	Sspon.07G0001010-2D	742	83.2303	6.76	46.94	91.59	-0.219	Chloroplast
GH3-II	SsGH3-2.1a	GH3-2.1a	Sspon.01G0012730-1A	613	67.8987	6.41	48.63	85.53	-0.126	Chloroplast
	SsGH3-2.1b	GH3-2.1b	Sspon.01G0012730-2C	623	68.7074	5.92	49.66	85.55	-0.133	Chloroplast
	SsGH3-2.2a	GH3-2.2a	Sspon.01G0040550-1B	622	68.5692	5.83	49.21	85.85	-0.121	Chloroplast
	SsGH3-2.2b	GH3-2.2b	Sspon.01G0040550-2C	617	68.0196	5.58	48.78	84.47	-0.142	Chloroplast
	SsGH3-2.2e	GH3-2.2e	Sspon.01G0040550-1P	617	67.9465	5.5	47.09	84.46	-0.136	Chloroplast
	SsGH3-2.3a	GH3-2.3a	Sspon.03G0005230-1A	611	67.2039	6.14	45.16	86.68	-0.112	Chloroplast
	SsGH3-2.3b	GH3-2.3b	Sspon.03G0005230-2C	626	68.9478	6.69	44.34	85.7	-0.151	Chloroplast
	SsGH3-2.4a	GH3-2.4a	Sspon.03G0005770-1A	622	69.238	5.91	48.12	85.16	-0.235	Chloroplast
	SsGH3-2.4b	GH3-2.4b	Sspon.03G0005770-2C	594	66.1067	5.64	45.55	87.21	-0.165	Chloroplast
	SsGH3-2.4c	GH3-2.4c	Sspon.03G0005770-3D	606	67.34	5.77	45.08	84.83	-0.19	Chloroplast
	SsGH3-2.5a	GH3-2.5a	Sspon.05G0020230-1A	599	66.092	5.01	42.91	86.61	-0.142	Chloroplast
	SsGH3-2.5b	GH3-2.5b	Sspon.05G0020230-2B	519	56.8322	6.04	39.25	87.07	-0.027	Chloroplast
	SsGH3-2.6a	GH3-2.6a	Sspon.07G0004680-1A	638	69.4104	6.02	41.95	88.87	-0.047	Chloroplast
	SsGH3-2.6b	GH3-2.6b	Sspon.07G0004680-2C	600	66.2698	5.91	41.3	89.28	-0.103	Chloroplast
	SsGH3-2.6c	GH3-2.6c	Sspon.07G0004680-3D	645	70.3712	6.23	41.42	85.66	-0.122	Chloroplast
	SsGH3-2.7a	GH3-2.7a	Sspon.07G0017180-1A	668	72.2501	6.58	38.01	87.81	-0.035	Chloroplast
	SsGH3-2.7e	GH3-2.7e	Sspon.07G0017180-1P	614	66.785	5.36	45.33	86.45	-0.029	Chloroplast
	SsGH3-2.7f	GH3-2.7f	Sspon.07G0017180-2P	605	65.9551	5.56	46.26	86.12	-0.048	Chloroplast
	SsGH3-2.8a	GH3-2.8a	Sspon.07G0028360-1B	579	63.1336	6.15	45.11	88.46	-0.085	Chloroplast
	SsGH3-2.8b	GH3-2.8b	Sspon.07G0028360-2C	606	65.987	5.89	39.79	88.51	-0.035	Chloroplast
GH3-III	SsGH3-3.1a	GH3-3.1a	Sspon.06G0025220-1B	677	74.0071	5.39	45.39	87.64	-0.108	Cytoplasm, Nucleus
	SsGH3-3.1b	GH3-3.1b	Sspon.06G0025220-2C	684	74.6699	5.51	46.39	89.02	-0.092	Cytoplasm, Nucleus
	SsGH3-3.1c	GH3-3.1c	Sspon.06G0025220-3D	510	56.2612	5.9	54.81	89.73	-0.123	Cytoplasm, Nucleus
	SsGH3-3.1e	GH3-3.1e	Sspon.06G0025220-1P	646	70.9189	5.64	45.38	89.85	-0.085	Cytoplasm, Nucleus
	SsGH3-3.2	GH3-3.2	Sspon.05G0026800-1B	581	65.1548	5.46	43.77	95.94	-0.055	Cytoplasm, Nucleus
a/b/c/d means alleles, e/f means duplicate genes.

## Sheet: SheetS2
Table S2 Secondary structure prediction of the 41 SsGH3 proteins
Protein name	Beta turn (%)	Alpha helix (%)	Extended chain (%)	Random curl (%)
GH3-2.1a	0.0506	0.3785	0.1452	0.4258
GH3-2.1b	0.0546	0.3804	0.1348	0.4302
GH3-2.2a	0.0563	0.373	0.135	0.4357
GH3-2.2e	0.0519	0.3955	0.1442	0.4084
GH3-2.2b	0.0567	0.389	0.1426	0.4117
GH3-2.3a	0.0491	0.3781	0.1326	0.4403
GH3-2.3b	0.0623	0.3802	0.1422	0.4153
GH3-2.4a	0.0643	0.3778	0.1559	0.4019
GH3-2.4b	0.0471	0.3704	0.1549	0.4276
GH3-2.4c	0.0479	0.3894	0.1436	0.4191
GH3-1.1a	0.0485	0.411	0.1602	0.3803
GH3-1.1b	0.0503	0.3903	0.1508	0.4087
GH3-1.2a	0.0549	0.3752	0.1575	0.4124
GH3-1.2e	0.051	0.3997	0.1531	0.3963
GH3-1.2b	0.0411	0.3902	0.1469	0.4218
GH3-1.2c	0.0508	0.4027	0.1387	0.4078
GH3-1.3a	0.0484	0.3823	0.1548	0.4145
GH3-1.3b	0.0516	0.396	0.1498	0.4027
GH3-1.3c	0.0489	0.373	0.1547	0.4235
GH3-1.3d	0.0531	0.3964	0.1476	0.403
GH3-1.4a	0.0467	0.4048	0.1488	0.3997
GH3-1.4b	0.045	0.3997	0.1471	0.4083
GH3-1.5	0.0672	0.4118	0.1311	0.39
GH3-1.6	0.0576	0.4268	0.1433	0.3723
GH3-2.5a	0.0451	0.384	0.1503	0.4207
GH3-2.5b	0.0501	0.3526	0.1734	0.4239
GH3-3.2	0.0568	0.3649	0.1549	0.4234
GH3-3.1a	0.0532	0.3855	0.1536	0.4077
GH3-3.1e	0.0542	0.4025	0.1347	0.4087
GH3-3.1b	0.0526	0.3933	0.136	0.4181
GH3-3.1c	0.0529	0.3294	0.1863	0.4314
GH3-1.7a	0.054	0.3597	0.1449	0.4414
GH3-1.7b	0.0472	0.407	0.1442	0.4016
GH3-2.6a	0.0508	0.3668	0.1426	0.4295
GH3-2.6b	0.0567	0.4033	0.1467	0.3933
GH3-2.6c	0.0574	0.3612	0.1411	0.4403
GH3-2.7a	0.0524	0.3578	0.1527	0.4371
GH3-2.7e	0.0573	0.3827	0.1417	0.4218
GH3-2.7f	0.0562	0.3742	0.1396	0.4233
GH3-2.8a	0.0535	0.3851	0.1416	0.4197
GH3-2.8b	0.0545	0.401	0.1403	0.4043

## Sheet: SheetS3
Table S3 Information about the GH3 genes in various plants
Class	Species	Gene name	Accession number/Locus name	DOI
Monocots	Oryza sativa	OsGH3-1	AK063368	10.1007/s10142-005-0142-5
		OsGH3-2	LOC_Os01g55940*
		OsGH3-3	OSNPB_010221100
		OsGH3-4	AK0721250
		OsGH3-5	AK101932
		OsGH3-6	AK071721
		OsGH3-7	AK099376
		OsGH3-8	AK101193
		OsGH3-9	AK106839
		OsGH3-10	LOC_Os07g38860*
		OsGH3-11	LOC_Os07g47490*
		OsGH3-12	LOC_Os11g08340*
	Zea mays	ZmGH3-1	GRMZM2G068701_T01	10.1016/s2095-3119(15)61076-0
		ZmGH3-2	GRMZM2G378106_T01
		ZmGH3-3	GRMZM2G410567_T01
		ZmGH3-4	GRMZM2G061005_T01
		ZmGH3-5	GRMZM2G061515_T01
		ZmGH3-6	GRMZM2G033359_T01
		ZmGH3-7	GRMZM2G053338_T03
		ZmGH3-8	GRMZM2G414460_T02
		ZmGH3-9	GRMZM2G001421_T04
		ZmGH3-10	GRMZM2G366873_T01
		ZmGH3-11	GRMZM2G162413_T02
		ZmGH3-12	GRMZM2G091276_T02
Dicots	Arabidopsis thaliana	AtGH3-1	At2g14960	https://www.arabidopsis.org/index.jsp
		AtGH3-2	At4g37390
		AtGH3-3	At2g23170
		AtGH3-4	At1g59500
		AtGH3-5	At4g27260
		AtGH3-6	At5g54510
		AtGH3-7	AT1G23160
		AtGH3-8	AT1G48660
		AtGH3-9	At2g47750
		AtGH3-10	AT4G03400
		AtGH3-11	AT2G46370
		AtGH3-12	AT5G13320
		AtGH3-13	AT1G48670
		AtGH3-14	AT1G48690
		AtGH3-15	At5g13370
		AtGH3-16	AT5G13350
		AtGH3-17	At1g28130
		AtGH3-18	AT5G13360
		AtGH3-19	AT5G13380
		AtGH3-20	AT5G51470

## Sheet: SheetS4
Table S4 Ten predicted conserved motifs of the 41 SsGH3 proteins
Motif	E-value	Site	Width	Motif sequence
1	1.1e-1435	40	50	WPNTKYVDVIVTGSMAQYVPKLRHYAGGLPLVSTMYASSECYFGANLRPM
2	1.6e-1067	40	41	FQSMYAQLLCGLCYRDEVLRVGAVFASGLLRAIRFLZRHWE
3	1.8e-819	41	28	GLYRYRVGDVLKVAGFHNSAPQFRFVRR
4	1.1e-674	40	29	FRACVPLVTYEDLZPYIARIABGDRSPJL
5	3.1e-672	40	29	APEGAEVVDYTSHADASSIPGHYVVFWEL
6	4.7e-660	39	30	KDRSIGPLEJRVVRRGTFEELMDHAJSRGA
7	1.9e-644	41	29	IEELTRBADAVQRRVLREILARNADAEYL
8	5.0e-551	41	21	CPPEEVTYTVLPNMAYFEFJP
9	5.6e-529	35	29	YRSRHFKERPRDIYSQYTSPDEAILCADF
10	2.2e-498	41	21	RNVVLSIBSDKTDEADLQLAV
11	3.2e-468	40	21	ELVGLTEVEVGREYELVVTTY
12	2.2e-460	39	21	KPITEFLTSSGTSQGERKLMP
13	1.2e-364	36	20	DKGKALYFLFVKSETTTPGG
14	4.8e-453	19	41	SINQYKVPRCVTFPPIIELLDSRVVSRHFSPALPHWAPGQP
15	4.2e-303	23	29	AGDAAVDAEVLERCCLEMEEALNSVYRQS
16	1.2e-266	40	16	RPBPALADEVAAECAG
17	1.8e-252	16	29	SADANDDVLQSCCBELDRAFVDAGYVGSR
18	9.3e-215	39	15	LCADIRAGTLSPRVT
19	2.5e-237	23	21	LDRRQLLYSLLMPVMNQYVPG
20	1e-192	15	21	FNDELLKSTMQIYRTSYAFRN

## Sheet: SheetS5
Table S5 The gene type of GH3 genes in Saccharum spontaneum
Gene name	Gene type
GH3-2.1a	WGD or Segmental
GH3-2.1b	WGD or Segmental
GH3-2.2a	WGD or Segmental
GH3-2.2e	WGD or Segmental
GH3-2.2b	WGD or Segmental
GH3-2.3a	Dispersed
GH3-2.3b	Dispersed
GH3-2.4a	WGD or Segmental
GH3-2.4b	WGD or Segmental
GH3-2.4c	Dispersed
GH3-1.1a	Dispersed
GH3-1.1b	WGD or Segmental
GH3-1.2a	WGD or Segmental
GH3-1.2e	WGD or Segmental
GH3-1.2b	WGD or Segmental
GH3-1.2c	Proximal
GH3-1.3a	Tandem
GH3-1.3b	WGD or Segmental
GH3-1.3c	WGD or Segmental
GH3-1.3d	WGD or Segmental
GH3-1.4a	WGD or Segmental
GH3-1.4b	WGD or Segmental
GH3-1.5	WGD or Segmental
GH3-1.6	Tandem
GH3-2.5a	Dispersed
GH3-2.5b	Dispersed
GH3-3.2	Dispersed
GH3-3.1a	WGD or Segmental
GH3-3.1e	Dispersed
GH3-3.1b	WGD or Segmental
GH3-3.1c	WGD or Segmental
GH3-1.7a	WGD or Segmental
GH3-1.7b	Singleton
GH3-2.6a	Dispersed
GH3-2.6b	Dispersed
GH3-2.6c	WGD or Segmental
GH3-2.7a	WGD or Segmental
GH3-2.7e	WGD or Segmental
GH3-2.7f	Dispersed
GH3-2.8a	Dispersed
GH3-2.8b	WGD or Segmental

## Sheet: SheetS6
Table S6 One-to-one orthologous relationships and selection pressure of GH3 genes among Saccharum spontaneum
Seq1 gene name	Seq1 gene ID	Seq1 gene name	Seq1 gene ID	Ka	Ks	Ka_Ks
SsGH3-2.1a	Sspon.01G0012730-1A	SsGH3-2.2a	Sspon.01G0040550-1B	0.00954854	0.0297051	0.321444
SsGH3-2.1a	Sspon.01G0012730-1A	SsGH3-2.1b	Sspon.01G0012730-2C	0.0110511	0.0254173	0.434785
SsGH3-2.1a	Sspon.01G0012730-1A	SsGH3-2.2e	Sspon.01G0040550-1P	0.123557	0.33188	0.372295
SsGH3-2.2a	Sspon.01G0040550-1B	SsGH3-2.1b	Sspon.01G0012730-2C	0.00219018	0.0246809	0.08874
SsGH3-2.1b	Sspon.01G0012730-2C	SsGH3-2.2b	Sspon.01G0040550-2C	0.113468	0.328012	0.345928
SsGH3-2.2e	Sspon.01G0040550-1P	SsGH3-2.2b	Sspon.01G0040550-2C	0.00437638	0.0169979	0.257466
SsGH3-1.2a	Sspon.03G0024250-1A	SsGH3-1.5	Sspon.03G0037250-1B	0.0106016	0.0328113	0.323108
SsGH3-2.4a	Sspon.03G0005770-1A	SsGH3-2.4a	Sspon.03G0005770-2C	0.0260314	0.0432693	0.601614
SsGH3-1.2a	Sspon.03G0024250-1A	SsGH3-1.2e	Sspon.03G0024250-1P	0.150201	0.345602	0.434607
SsGH3-1.3a	Sspon.03G0024260-2B	SsGH3-1.3c	Sspon.03G0024260-3C	0.0134559	0.0209073	0.643597
SsGH3-1.4a	Sspon.03G0032380-1B	SsGH3-1.4b	Sspon.03G0032380-2D	0.00681135	0.04824	0.141197
SsGH3-1.2b	Sspon.03G0024250-2C	SsGH3-1.3d	Sspon.03G0024260-4D	0.159882	0.354654	0.450811
SsGH3-2.7e	Sspon.07G0017180-1P	SsGH3-2.7a	Sspon.07G0017180-1A	0.233715	0.378703	0.617148
SsGH3-3.1a	Sspon.06G0025220-1B	SsGH3-3.1b	Sspon.06G0025220-2C	0.00272697	0	0
SsGH3-3.1a	Sspon.06G0025220-1B	SsGH3-3.1c	Sspon.06G0025220-3D	0.0100625	0.0247251	0.406974
SsGH3-3.1b	Sspon.06G0025220-2C	SsGH3-3.1c	Sspon.06G0025220-3D	0.0264588	0.0405031	0.653253
SsGH3-2.7a	Sspon.07G0017180-1A	SsGH3-2.8b	Sspon.07G0028360-2C	0.0155365	0.0413448	0.37578
SsGH3-1.7a	Sspon.07G0001010-1A	SsGH3-1.1b	Sspon.03G0011140-2D	0.00644215	0.0123994	0.519553
SsGH3-1.7a	Sspon.07G0001010-1A	SsGH3-2.6c	Sspon.07G0004680-3D	0.637336	0	0
Ka: the non-synonymous substitution rate; Ks: the synonymous substitution rate; Ka/Ks: evolutionary selection pressure.

## Sheet: SheetS7
Table S7 Gene ontology annotation of SsGH3 family genes
Class	GO_Name	Gene number
Molecular function	acid-amino acid ligase activity	12
Molecular function	indole-3-acetic acid amido synthetase activity	12
Molecular function	ligase activity, forming carbon-nitrogen bonds	12
Molecular function	ligase activity	12
Molecular function	catalytic activity	12
Cellular component	chloroplast	9
Cellular component	plastid	9
Cellular component	cytoplasm	13
Cellular component	intracellular membrane-bounded organelle	13
Cellular component	membrane-bounded organelle	13
Cellular component	intracellular organelle	13
Cellular component	organelle	13
Biological process	auxin homeostasis	12
Biological process	response to endogenous stimulus	25
Biological process	response to auxin	25
Biological process	response to abiotic stimulus	29
Biological process	response to radiation	29
Biological process	response to hormone	25
Biological process	response to light stimulus	29
Biological process	regulation of phytoalexin metabolic process	5
Biological process	regulation of phytoalexin biosynthetic process	5
Biological process	positive regulation of phytoalexin metabolic process	5
Biological process	positive regulation of camalexin biosynthetic process	5
Biological process	positive regulation of phytoalexin biosynthetic process	5
Biological process	regulation of camalexin biosynthetic process	5
Biological process	response to organic substance	25
Biological process	positive regulation of sulfur metabolic process	5
Biological process	positive regulation of secondary metabolite biosynthetic process	5
Biological process	chemical homeostasis	12
Biological process	response to chemical	25
Biological process	response to stimulus	29
Biological process	homeostatic process	12
Biological process	camalexin biosynthetic process	5
Biological process	indole phytoalexin metabolic process	5
Biological process	camalexin metabolic process	5
Biological process	indole phytoalexin biosynthetic process	5
Biological process	regulation of secondary metabolite biosynthetic process	5
Biological process	phytoalexin metabolic process	5
Biological process	phytoalexin biosynthetic process	5
Biological process	toxin biosynthetic process	5
Biological process	regulation of sulfur metabolic process	5
Biological process	toxin metabolic process	5
Biological process	regulation of secondary metabolic process	5
Biological process	indole-containing compound biosynthetic process	5
Biological process	indole-containing compound metabolic process	5
Biological process	sulfur compound biosynthetic process	5
Biological process	regulation of biological quality	12
Biological process	auxin-activated signaling pathway	5
Biological process	cellular response to auxin stimulus	5
Biological process	secondary metabolite biosynthetic process	5
Biological process	sulfur compound metabolic process	5
Biological process	unidimensional cell growth	5
Biological process	developmental growth involved in morphogenesis	5
Biological process	secondary metabolic process	5
Biological process	cellular component morphogenesis	5
Biological process	cell morphogenesis	5
Biological process	cell growth	5
Biological process	developmental growth	5
Biological process	positive regulation of cellular biosynthetic process	5
Biological process	positive regulation of biosynthetic process	5
Biological process	growth	5
Biological process	hormone-mediated signaling pathway	5
Biological process	positive regulation of nitrogen compound metabolic process	5
Biological process	cellular response to hormone stimulus	5

## Sheet: SheetS8
Table S8 The number of cis-regulatory elements in the GH3 promoter region
Gene name	Hormone responsiveness											Stress-responsiveness					Growth and development
	TGA-element	ABRE	AuxRE	TGA-box	AuxRR-core	TGACG-motif	CGTCA-motif	GARE-motif	P-box	TATC-box	ACE	TCA-element	TC-rich repeats	LTR	ARE	MBS	GC-motif	RY-element	circadian	GCN4_motif	NON-box	CAT-box	O2-site
GH3-2.1a	2	12	0	0	0	5	5	0	0	0	0	0	0	0	0	1	1	0	0	0	0	2	1
GH3-2.1b	2	7	0	0	0	4	4	0	0	0	0	0	0	0	0	2	0	0	0	0	0	2	1
GH3-2.2a	1	9	0	0	0	3	3	0	0	0	0	0	0	0	0	1	1	0	0	0	0	2	2
GH3-2.2e	1	9	0	0	0	5	5	0	0	0	0	0	0	0	2	0	0	0	0	0	0	0	0
GH3-2.2b	1	8	0	0	0	5	5	0	0	0	0	0	0	1	2	0	1	1	0	0	0	0	0
GH3-2.3a	2	7	0	0	0	1	1	0	0	0	1	0	0	1	1	1	1	0	1	0	0	1	0
GH3-2.3b	2	5	0	0	0	0	0	0	0	0	1	1	0	1	1	1	0	0	0	0	0	2	0
GH3-2.4a	0	6	0	0	0	4	4	2	0	0	0	0	0	0	2	0	1	1	0	0	0	0	0
GH3-2.4b	0	8	0	0	0	5	5	0	0	0	0	0	0	1	4	0	0	1	0	0	1	0	1
GH3-2.4c	0	6	0	0	0	5	5	0	1	0	0	0	0	1	4	0	0	1	0	0	1	0	1
GH3-1.1a	1	1	0	0	0	7	7	0	0	0	1	0	1	0	0	0	0	0	0	0	0	0	0
GH3-1.1b	0	1	0	0	0	2	2	0	0	0	0	0	0	1	2	0	3	0	0	0	0	0	0
GH3-1.2a	0	1	0	0	0	4	4	0	1	1	0	2	0	0	0	0	1	0	0	0	0	1	0
GH3-1.2e	1	4	0	0	0	3	3	0	1	1	0	0	0	0	5	1	0	0	0	0	0	0	0
GH3-1.2b	0	0	0	0	1	5	5	0	1	1	0	3	0	0	1	0	1	0	0	0	0	1	0
GH3-1.2c	1	0	0	0	0	2	2	0	2	1	0	2	0	0	1	0	1	0	0	0	0	1	0
GH3-1.3a	1	5	0	1	0	2	2	0	1	0	0	0	0	0	0	2	0	0	0	0	0	1	0
GH3-1.3b	1	2	0	1	0	1	1	0	0	0	0	0	0	0	1	1	0	0	0	0	0	1	0
GH3-1.3c	1	2	0	0	1	2	2	0	1	0	0	0	0	2	1	2	0	1	0	0	0	2	1
GH3-1.3d	1	3	0	1	0	1	1	0	0	0	0	0	0	1	0	1	0	0	0	0	0	1	0
GH3-1.4a	1	1	0	0	0	0	0	0	0	1	0	1	0	1	2	0	0	0	0	1	0	0	0
GH3-1.4b	1	1	0	0	0	0	0	0	0	1	0	1	0	1	2	0	0	0	0	1	0	0	0
GH3-1.5	1	3	0	1	0	4	4	0	3	0	2	0	0	1	2	2	0	0	1	0	0	2	0
GH3-1.6	1	5	0	0	0	1	1	0	0	0	0	0	0	1	1	0	2	0	0	0	0	2	0
GH3-2.5a	0	1	0	0	0	1	1	0	0	1	0	0	0	0	0	1	0	0	0	1	0	0	1
GH3-2.5b	0	4	0	0	0	1	1	0	1	0	0	1	1	0	3	1	0	1	0	0	0	1	2
GH3-3.2	0	2	0	0	1	1	1	0	3	0	0	2	2	0	0	1	0	0	1	0	0	1	0
GH3-3.1a	0	0	0	0	0	2	2	0	1	0	0	1	0	0	1	1	0	1	1	1	0	0	1
GH3-3.1e	0	2	0	0	0	2	2	0	0	0	0	1	0	0	1	1	0	1	0	2	0	1	2
GH3-3.1b	0	0	0	0	0	2	2	0	1	0	0	1	0	0	1	1	0	2	1	1	0	0	1
GH3-3.1c	0	0	0	0	0	2	2	0	1	0	0	1	0	0	1	1	0	1	1	1	0	0	1
GH3-1.7a	0	1	0	0	0	2	2	0	1	0	0	0	2	0	7	2	0	0	0	0	0	0	0
GH3-1.7b	0	2	0	0	0	2	2	0	0	0	0	0	0	2	1	0	2	0	0	0	0	0	0
GH3-2.6a	0	4	0	0	0	4	4	0	0	0	0	1	0	1	2	0	1	0	0	1	0	2	0
GH3-2.6b	0	4	0	0	0	4	4	0	1	0	0	1	0	1	2	0	0	0	0	1	0	3	0
GH3-2.6c	0	5	0	0	0	4	4	0	3	0	0	1	0	1	3	2	0	0	2	1	0	2	0
GH3-2.7a	4	0	0	0	0	2	2	0	0	0	0	0	2	0	2	0	0	0	0	0	0	0	2
GH3-2.7e	0	1	1	0	0	2	2	1	0	0	0	0	1	2	1	3	1	0	0	0	0	0	0
GH3-2.7f	0	9	0	0	0	2	2	0	0	0	0	0	1	1	2	1	0	2	0	0	0	0	1
GH3-2.8a	0	7	0	0	0	5	5	0	0	0	0	0	0	0	2	0	0	1	0	1	0	3	1
GH3-2.8b	1	4	0	0	0	2	2	1	1		0	0	0	0	4	0	0	0	0	0	0	2	1

## Sheet: SheetS9
Table S9 Amino acid sequence consistency of ScGH3-1 in Saccharum spontaneum by DNAMAN
	ScGH3-1	AtGH3-11	OsGH3-5	SsGH3-1.7a	SsGH3-1.7b	ZmGH3-11
ScGH3-1	1	0.6204	0.8659	0.9951	0.995	0.9173
AtGH3-11	0.6204	1	0.586	0.5833	0.5857	0.5875
OsGH3-5	0.8659	0.586	1	0.8589	0.8599	0.8419
SsGH3-1.7a	0.9951	0.5833	0.8589	1	0.9732	0.9416
SsGH3-1.7b	0.995	0.5857	0.8599	0.9732	1	0.9407
ZmGH3-11	0.9173	0.5875	0.8419	0.9416	0.9407	1

## Sheet: SheetS10
Table S10 Primers used in this study
Primer name	Forward primer (5’-3’)	Reverse primer (5’-3’)
ScGH3-1-cDNA	GCTTCACGAATCGATGGCAC	CAGCCTCAACAACCTCAGTAG
ScGH3-1-Gate	GGGGACAAGTTTGTACAAAAAAGCAGGCTTCATGAAGGATATTCAGTCTCA	GGGGACCACTTTGTACAAGAAAGCTGGGTCGAGCCCATAGGCAGTACTGA
NtPR3	CAGGAGGGTATTGCTTTGTTAGG	CGTGGGAAGATGGCTTGTTGTC
NtEFE26	CGGACGCTGGTGGCATAAT	CAACAAGAGCTGGTGCTGGATA
NtAccdeaminase	TCTGAGGTTACTGATTTGGATTGG	TGGACATGGTGGATAGTTGCT
NtHSR201	CAGCAGTCCTTTGGCGTTGTC	GCTCAGTTTAGCCGCAGTTGTG
NtLOX1	GTTGAAGGTTCTATCTGGCAGTTGG	TGTTGCGATCACGAATGGCTCTA
NtDEF1	ATGGCAAACTCCATGCGCTTC	TTAACAAGGCCTAGTACAGAAAC
NtEF-1α	TGCTGCTGTAACAAGATGGATGC	GAGATGGGGACAAAGGGGATT
GAPDH	CACGGCCACTGGAAGCA	TCCTCAGGGTTCCTGATGCC
